# Supplementary material for: CDADC1 is a vertebrate-specific dCTP deaminase that metabolizes gemcitabine and decitabine to prevent cellular toxicity
Source: Proc Natl Acad Sci U S A. 2025 Jun 12;122(24):e2424409122. doi: 10.1073/pnas.2424409122 (PMC12184417; doi:10.1073/pnas.2424409122)
Supplement: Supplementary file 2 — Dataset S01 (XLSX) [file pnas.2424409122.sd01.xlsx]

## Sheet: Table S1 -GEM fitness screening
Gene Name	CRANKS Score	p_value	FDR
HDDC2	-3.07489	1e-06	0.018993
CDADC1	-3.02993	5e-06	0.0474825
ISCA1	-2.76448	2.4e-05	0.113958
DPH2	-2.73859	1e-05	0.06331
RECQL5	-2.71804	0.000208	0.438949
CFAP45	-2.66671	0.005261	1
ZNF333	-2.54448	8e-05	0.25324
OTUD5	-2.44529	0.000313	0.594481
HENMT1	-2.41764	7e-05	0.265902
SOHLH1	-2.39208	0.000177	0.42022
KPNA4	-2.26087	0.000168	0.455832
TECPR1	-2.20557	0.000488	0.712968
CPSF6	-2.20478	0.001019	0.967693
RNASEH2A	-2.18493	0.000543	0.736657
PPP2CA	-2.18194	0.004392	1
MS4A13	-2.13808	0.021526	1
ABCA9	-2.12136	0.000373	0.644035
TNFSF13B	-2.1055	0.000422	0.667921
RTCB	-2.10104	0.011691	1
SPZ1	-2.09934	0.000865	1
SERINC4	-2.06546	0.001002	1
PCDHGA9	-2.05728	0.000564	0.714137
COPE	-2.05174	0.026353	1
GEMIN8	-2.04105	0.002126	1
LRRC57	-2.03938	0.001163	1
WDR77	-2.02124	0.00781	1
MARS	-2.02037	0.028381	1
MRPL15	-2.01071	0.001286	1
BPIFB1	-2.0094	0.001354	1
ZSCAN12	-2.00865	0.029809	1
PEBP4	-1.98059	0.001503	0.984361
ASNA1	-1.97637	0.001576	0.997766
LITAF	-1.96192	0.00093	1
SNX4	-1.95671	0.00098	1
CPSF2	-1.94759	0.003294	1
MIS18A	-1.93415	0.001928	1
USP5	-1.93367	0.001928	1
MCM4	-1.92578	0.002027	0.987149
NAA10	-1.91055	0.006525	1
IMPG1	-1.90263	0.001277	1
RBM15	-1.90216	0.001277	1
RIF1	-1.88926	0.002466	1
MAB21L2	-1.88074	0.001416	1
HEXIM1	-1.87729	0.001498	1
PPHLN1	-1.87443	0.001499	1
LEO1	-1.87362	0.002599	1
AUTS2	-1.86424	0.001583	0.969868
GAPDH	-1.85893	0.004852	1
SENP6	-1.85022	0.001671	0.991791
ZNF512	-1.83581	0.001866	1
UXS1	-1.82921	0.001971	1
SERPINA3	-1.82193	0.001972	0.985637
CERCAM	-1.82126	0.001972	0.985637
PMPCA	-1.82042	0.015588	1
RAB11FIP5	-1.80644	0.002193	1
CUL4A	-1.80226	0.003649	1
ADAD1	-1.78445	0.004011	1
CT45A3	-1.76645	0.007104	1
AMY2B	-1.76566	0.002707	1
MCM8	-1.76205	0.004396	1
KLRK1	-1.76155	0.002707	1
SLC6A11	-1.76015	0.002707	1
CT45A2	-1.75856	0.004601	1
PHACTR3	-1.75606	0.007414	1
FBXO44	-1.75548	0.002849	1
MPHOSPH8	-1.75534	0.004602	1
DUSP1	-1.75508	0.002849	1
SDHA	-1.75375	0.004602	1
FLCN	-1.75375	0.007415	1
COX4I2	-1.7474	0.004827	1
MDM2	-1.74395	0.020274	1
TCF4	-1.74077	0.002997	1
ARL14	-1.74036	0.002997	1
TRAPPC11	-1.7357	0.003155	1
CKMT2	-1.72583	0.003324	1
KIF23	-1.71578	0.013928	1
C11orf53	-1.71459	0.005543	1
NNT	-1.71264	0.013928	1
PLVAP	-1.71263	0.005543	1
DYTN	-1.71072	0.008775	1
KIAA1211	-1.70833	0.023048	1
CBX5	-1.69205	0.00385	1
DNAJC17	-1.68872	0.009949	1
DPH1	-1.68849	0.004046	1
TMED10	-1.68407	0.009949	1
FTSJ1	-1.681	0.004047	1
NEMF	-1.67333	0.006668	1
PALMD	-1.66655	0.006956	1
PTCH1	-1.66544	0.016742	1
SP9	-1.66191	0.004477	1
SSB	-1.65704	0.004699	1
CXorf67	-1.64771	0.007625	1
TP53BP1	-1.64554	0.004939	1
DACT1	-1.64028	0.004939	1
PAX5	-1.64013	0.011695	1
ESX1	-1.63881	0.007977	1
ZNF131	-1.63862	0.007977	1
TRIM39	-1.63398	0.005189	1
APOC1	-1.6312	0.005189	1
CT45A1	-1.63107	0.005189	1
CHD9	-1.63011	0.01217	1
ECH1	-1.61857	0.005727	1
UBE2N	-1.61608	0.0087	1
SMC6	-1.61266	0.008701	1
RANBP1	-1.60929	0.00909	1
DEFB128	-1.60774	0.020738	1
PHYHD1	-1.60742	0.00601	1
NCLN	-1.60475	0.009091	1
ZNF571	-1.60367	0.009091	1
ZMIZ2	-1.59661	0.006311	1
TRPM1	-1.59423	0.006311	1
BGLAP	-1.59124	0.009507	1
EPB41L5	-1.58502	0.006617	1
ZNF561	-1.58273	0.009949	1
NANOS1	-1.58255	0.009949	1
MYO16	-1.57967	0.006924	1
CIRH1A	-1.57668	0.034803	1
OR4K17	-1.57493	0.010388	1
PRRC1	-1.56942	0.035882	1
PRDM9	-1.56328	0.007266	1
BHLHA9	-1.56121	0.007266	1
CT45A6	-1.56094	0.007266	1
DDB1	-1.55757	0.036983	1
PPP2R2A	-1.55488	0.007622	1
TCEAL2	-1.54947	0.008002	1
HEXIM2	-1.54815	0.011854	1
SAE1	-1.54226	0.01738	1
MKLN1	-1.54192	0.008003	1
CDK12	-1.54055	0.011855	1
LRRC31	-1.54055	0.008003	1
COX5A	-1.54047	0.01738	1
NFIB	-1.53984	0.012366	1
PSTPIP2	-1.53807	0.008386	1
FAM129A	-1.53541	0.008387	1
PRIM2	-1.52707	0.040605	1
ITGB6	-1.52613	0.008789	1
PLA2G12B	-1.52541	0.008789	1
TMEM200B	-1.52415	0.012904	1
PSPN	-1.52324	0.008789	1
RDM1	-1.51617	0.009227	1
VANGL1	-1.51607	0.013466	1
NRROS	-1.51509	0.013466	1
SENP7	-1.51278	0.009228	1
PGBD1	-1.50896	0.009688	1
ZNF79	-1.5055	0.009688	1
YWHAE	-1.5043	0.009688	1
ZDHHC8	-1.50325	0.029453	1
CT45A4	-1.50238	0.009688	1
ZNF813	-1.50079	0.014052	1
NEK9	-1.50042	0.009688	1
SMCO2	-1.50039	0.009688	1
GNPTAB	-1.50034	0.020273	1
THG1L	-1.49854	0.010147	1
FREM2	-1.4983	0.014671	1
TTK	-1.49811	0.021062	1
TRAF2	-1.49369	0.014671	1
CDH7	-1.4889	0.015306	1
NME6	-1.4883	0.010628	1
NOC3L	-1.48622	0.045866	1
METTL16	-1.48619	0.099165	1
GALR2	-1.48469	0.015306	1
TNFRSF10D	-1.48451	0.015306	1
AURKB	-1.48199	0.067213	1
ALG5	-1.48163	0.010629	1
NHLRC2	-1.48015	0.045866	1
MAMLD1	-1.47933	0.022746	1
ZKSCAN8	-1.47916	0.011131	1
FBXO39	-1.47819	0.011131	1
PPT2	-1.47592	0.015956	1
VPS25	-1.47282	0.069003	1
HECTD4	-1.47258	0.011131	1
CCDC111	-1.47256	0.011131	1
SLC35F1	-1.46878	0.016637	1
OR4F21	-1.46768	0.048693	1
KRTAP22-2	-1.46765	0.011644	1
TTI1	-1.46461	0.023623	1
NUDT11	-1.46448	0.011645	1
BEND4	-1.46086	0.016637	1
SSMEM1	-1.4584	0.012192	1
SPINT1	-1.45804	0.017346	1
ZNF148	-1.45477	0.012193	1
C17orf105	-1.45268	0.012193	1
DNAH9	-1.45075	0.012193	1
NUP214	-1.44788	0.036066	1
HECTD2	-1.44752	0.012756	1
BBS5	-1.44585	0.012757	1
NSRP1	-1.44322	0.018071	1
ARHGAP1	-1.44059	0.018071	1
ZNF37A	-1.43916	0.013359	1
AGO2	-1.43716	0.018826	1
ACTRT3	-1.43622	0.013359	1
C1orf54	-1.43582	0.01336	1
LY75	-1.43509	0.01336	1
GALNTL6	-1.43275	0.018827	1
NINL	-1.43189	0.01336	1
LY75-CD302	-1.43141	0.01336	1
AZGP1	-1.43121	0.018827	1
PMF1	-1.42815	0.013997	1
RBMX2	-1.42795	0.027458	1
TMEM179	-1.42719	0.013997	1
PRDX1	-1.4266	0.013997	1
CETN1	-1.42646	0.027458	1
DYNLRB2	-1.42493	0.013997	1
AKAP13	-1.42366	0.027459	1
PITX3	-1.42204	0.013997	1
CPA5	-1.42039	0.013997	1
SIGLEC7	-1.42017	0.019641	1
GID8	-1.41663	0.014635	1
CABLES1	-1.41401	0.020462	1
BATF2	-1.41325	0.014635	1
ATRX	-1.40989	0.015338	1
PATL1	-1.40961	0.015338	1
PRKCH	-1.40634	0.021284	1
CBLL1	-1.40537	0.021284	1
TMEM41A	-1.4019	0.015338	1
ULK4	-1.40157	0.015338	1
TBCD	-1.40064	0.041129	1
STAC3	-1.39955	0.016017	1
DTYMK	-1.39928	0.084445	1
OVOL2	-1.39768	0.016017	1
C21orf62	-1.3956	0.016017	1
SLC17A5	-1.39547	0.016017	1
CDK5RAP3	-1.39469	0.016017	1
DZANK1	-1.39426	0.022154	1
BICD1	-1.39399	0.016017	1
PUM1	-1.39385	0.016017	1
RGS9	-1.39186	0.022155	1
PHF3	-1.3905	0.016018	1
C18orf32	-1.39006	0.084446	1
RILPL1	-1.39004	0.030682	1
DDX23	-1.38994	0.086562	1
ARID1A	-1.38888	0.043931	1
SUGP1	-1.38834	0.043931	1
CDH2	-1.38601	0.016748	1
FGA	-1.38565	0.016748	1
SUPV3L1	-1.38352	0.061444	1
C11orf86	-1.38335	0.031816	1
SOST	-1.38239	0.023081	1
CLECL1	-1.38214	0.016748	1
ROGDI	-1.38074	0.023081	1
HDX	-1.37912	0.017522	1
GTF2A2	-1.37685	0.032999	1
CEP164	-1.37536	0.024026	1
ERCC3	-1.3752	0.06326	1
KRTAP10-3	-1.37442	0.024026	1
ACTB	-1.37268	0.024026	1
PCNA	-1.37129	0.088739	1
CMTM3	-1.37119	0.017523	1
AK8	-1.37111	0.033	1
USP48	-1.36685	0.018346	1
NELFB	-1.36421	0.065099	1
IWS1	-1.36389	0.025021	1
NRAP	-1.36211	0.025021	1
ZNF627	-1.36105	0.018347	1
RNF126	-1.36023	0.018347	1
GCLM	-1.35812	0.019158	1
ELF2	-1.35767	0.026025	1
EIF3B	-1.35716	0.093187	1
BSG	-1.35634	0.035487	1
WDR76	-1.35485	0.019159	1
CSMD2	-1.35337	0.026025	1
KRTAP9-4	-1.35281	0.019159	1
MFAP5	-1.35267	0.026025	1
TSPAN33	-1.35218	0.019159	1
GYLTL1B	-1.35079	0.019159	1
DNMT3B	-1.34858	0.020006	1
HNRNPH3	-1.34842	0.020006	1
MST1L	-1.34823	0.036797	1
WDR38	-1.34738	0.027087	1
METTL14	-1.34715	0.036797	1
SNRPD2	-1.34629	0.036797	1
GNB1	-1.34357	0.027088	1
C18orf8	-1.3435	0.020007	1
KDM6B	-1.34199	0.027088	1
C9orf89	-1.34038	0.027088	1
ABI3BP	-1.33962	0.028173	1
FBXW11	-1.33922	0.051683	1
TRIM41	-1.33651	0.03813	1
KAT8	-1.33612	0.070898	1
SEMA3E	-1.33439	0.020882	1
CHRNA9	-1.33284	0.020882	1
OR4D11	-1.33281	0.020882	1
CDC42EP5	-1.33157	0.020882	1
KIAA1429	-1.33143	0.070898	1
SPANXN1	-1.32999	0.021809	1
CCKBR	-1.32818	0.021809	1
DAOA	-1.32803	0.021809	1
PRRT4	-1.32774	0.029323	1
ABCC1	-1.32743	0.029323	1
NEB	-1.32735	0.029323	1
EXOSC7	-1.32557	0.072922	1
UBE2NL	-1.32514	0.02181	1
CSTB	-1.32389	0.02181	1
MAP1B	-1.32235	0.029324	1
ZNF285	-1.31997	0.022792	1
ZNF20	-1.31887	0.022792	1
SNAP23	-1.31849	0.030513	1
TMEM243	-1.31742	0.030513	1
PFN1	-1.31486	0.022793	1
TP53TG5	-1.31342	0.022793	1
IZUMO4	-1.313	0.022793	1
LRRC17	-1.31277	0.022793	1
GABRA3	-1.31237	0.030514	1
TAC1	-1.31083	0.022793	1
OR5W2	-1.31051	0.030514	1
SRSF5	-1.30929	0.023786	1
CDH5	-1.30885	0.023786	1
ENTPD3	-1.30875	0.023786	1
ASCC3	-1.30617	0.023787	1
HNF4G	-1.30505	0.023787	1
FBXO8	-1.30443	0.023787	1
PSMA4	-1.30348	0.042426	1
IQGAP2	-1.30314	0.023787	1
RNPC3	-1.30263	0.031743	1
SYT16	-1.30236	0.023787	1
FZR1	-1.30175	0.031743	1
U2SURP	-1.30138	0.105191	1
DLGAP1	-1.30117	0.023787	1
C11orf30	-1.298	0.02482	1
NBPF24	-1.29786	0.03302	1
QARS	-1.29605	0.1472	1
XRN1	-1.29581	0.043931	1
NUDT21	-1.29568	0.043931	1
MNX1	-1.29538	0.03302	1
TECTA	-1.29381	0.02482	1
PDAP1	-1.29264	0.02482	1
PIWIL2	-1.29253	0.033021	1
NUP133	-1.29223	0.043931	1
MAP2K3	-1.29136	0.033021	1
SPARC	-1.29125	0.033021	1
RAB43	-1.2909	0.02482	1
GTPBP2	-1.29071	0.033021	1
CPXCR1	-1.28906	0.025912	1
UBR5	-1.28873	0.045489	1
GPAM	-1.28827	0.025912	1
DEFB1	-1.28713	0.025912	1
TK1	-1.28711	0.034313	1
SUSD1	-1.28707	0.025912	1
NFIX	-1.28655	0.034313	1
EPB42	-1.28589	0.025912	1
IL1RL2	-1.28574	0.045489	1
GPRC5B	-1.28549	0.025912	1
SCG3	-1.28495	0.025912	1
BOD1L2	-1.28285	0.025913	1
C9orf3	-1.28167	0.045489	1
FGD6	-1.27939	0.027022	1
PBK	-1.2793	0.027022	1
CTCF	-1.27847	0.035674	1
MLANA	-1.27827	0.027022	1
RBMX	-1.27568	0.062569	1
PMS1	-1.27551	0.027023	1
KLHL28	-1.27452	0.035675	1
ELMO2	-1.27448	0.027023	1
TTLL9	-1.27407	0.027023	1
MRGPRD	-1.27382	0.027023	1
CYB5R1	-1.27374	0.027023	1
PI4K2B	-1.27312	0.027023	1
BLOC1S5	-1.27242	0.027023	1
SMC1B	-1.27153	0.027023	1
RLBP1	-1.27129	0.035675	1
NRBP2	-1.26748	0.02814	1
TF	-1.26744	0.02814	1
ZC3HC1	-1.26686	0.02814	1
EEFSEC	-1.26562	0.037076	1
NFATC2IP	-1.26525	0.037076	1
FRMD4B	-1.26406	0.02814	1
TENM3	-1.26388	0.028141	1
EMP2	-1.26353	0.028141	1
SSTR4	-1.26311	0.028141	1
NSMCE2	-1.26271	0.037076	1
NHLRC1	-1.26256	0.028141	1
UBE2E1	-1.26204	0.028141	1
STK33	-1.26194	0.037076	1
CD72	-1.26054	0.028141	1
SERPINB5	-1.25893	0.029324	1
C2orf72	-1.25869	0.029324	1
PCK2	-1.25804	0.038524	1
KIN	-1.257	0.066598	1
KIZ	-1.2536	0.038524	1
C16orf45	-1.25337	0.029324	1
TMEM11	-1.25331	0.029324	1
ORC3	-1.25264	0.038524	1
AMHR2	-1.25203	0.038524	1
C6orf136	-1.25076	0.038525	1
PCDHGA5	-1.25061	0.038525	1
SPATA31A3	-1.25034	0.029324	1
FKBP1A	-1.24997	0.030592	1
OR13J1	-1.24956	0.030592	1
ZBTB8B	-1.24628	0.040047	1
WDR59	-1.24537	0.040047	1
PYROXD2	-1.24426	0.030593	1
ZDHHC3	-1.2435	0.040047	1
MARCO	-1.24321	0.040047	1
GPR108	-1.24202	0.040047	1
MRPS5	-1.24022	0.040047	1
PCDHGA4	-1.24003	0.040047	1
LRTM2	-1.2399	0.031874	1
DQX1	-1.23865	0.031874	1
RARS2	-1.23851	0.054106	1
RAD17	-1.23846	0.041559	1
ESCO2	-1.23724	0.04156	1
RXFP2	-1.23582	0.031875	1
MICA	-1.23519	0.04156	1
GSDMD	-1.23446	0.031875	1
PLEKHM3	-1.23396	0.031875	1
CREB1	-1.23351	0.031875	1
ZNF235	-1.23347	0.031875	1
ACSBG2	-1.23321	0.031875	1
FAM174A	-1.23297	0.031875	1
HUS1	-1.23281	0.031875	1
TMEM159	-1.23144	0.054107	1
CDCA7L	-1.23122	0.04156	1
COMP	-1.22954	0.033205	1
OGT	-1.22884	0.096012	1
DDX4	-1.22841	0.033205	1
CDH26	-1.2278	0.043173	1
KRTAP8-1	-1.22715	0.033205	1
TRMT1L	-1.22473	0.043173	1
IL36RN	-1.22467	0.033205	1
FAM53A	-1.22437	0.033205	1
SUDS3	-1.22229	0.043174	1
RMND5A	-1.22137	0.033205	1
FLVCR1	-1.22115	0.043174	1
SLC5A11	-1.22109	0.033205	1
FAM221A	-1.2209	0.033205	1
KHK	-1.21966	0.044812	1
CDK5RAP2	-1.21819	0.044812	1
FBXO46	-1.21811	0.044812	1
CTC1	-1.21758	0.044812	1
SKA2	-1.2173	0.034612	1
KRTAP4-8	-1.21705	0.098658	1
PUS7	-1.21656	0.044812	1
C1QC	-1.21649	0.057972	1
LGI4	-1.2162	0.034612	1
CHD7	-1.21604	0.044812	1
PRR16	-1.21587	0.044812	1
APOBEC3F	-1.2154	0.044812	1
C19orf70	-1.21495	0.034612	1
UHRF1	-1.21393	0.075259	1
IPO9	-1.21372	0.044812	1
OR10T2	-1.21342	0.034613	1
KRTCAP3	-1.21163	0.044812	1
TSR2	-1.21162	0.130137	1
COA4	-1.21058	0.034613	1
C11orf82	-1.21027	0.034613	1
PLEKHJ1	-1.20973	0.036059	1
ST3GAL4	-1.20842	0.036059	1
HNRNPLL	-1.2082	0.036059	1
KIAA1432	-1.20795	0.046543	1
EIF2D	-1.20675	0.046543	1
HIST1H1B	-1.20641	0.036059	1
ARF4	-1.20574	0.036059	1
MTUS2	-1.20542	0.059969	1
BUD13	-1.20501	0.046543	1
AP1M2	-1.20452	0.036059	1
APBA2	-1.20393	0.046543	1
FASTKD5	-1.20361	0.077551	1
PRAMEF2	-1.20326	0.036059	1
IL12B	-1.20136	0.036059	1
PKMYT1	-1.20114	0.059969	1
C1QL1	-1.20087	0.036059	1
ZNF445	-1.20027	0.059969	1
INPPL1	-1.19924	0.03756	1
KRTCAP2	-1.19917	0.03756	1
PHF10	-1.19858	0.03756	1
OAZ2	-1.19831	0.03756	1
CUBN	-1.19746	0.037561	1
MAP3K7	-1.19631	0.037561	1
EGR4	-1.1962	0.037561	1
LGALS3BP	-1.19485	0.037561	1
B3GNT6	-1.19349	0.062037	1
SPIN1	-1.19321	0.037561	1
KIF13B	-1.1919	0.037561	1
C13orf45	-1.19178	0.048317	1
XPA	-1.19109	0.037561	1
SDF2L1	-1.19079	0.048317	1
ZNF572	-1.18915	0.039092	1
ARHGEF9	-1.18914	0.039092	1
HMOX2	-1.18831	0.039092	1
BRCA1	-1.18799	0.082389	1
PRADC1	-1.18746	0.039093	1
TMEM184A	-1.18746	0.039093	1
UTP18	-1.1871	0.050153	1
DOCK7	-1.18639	0.039093	1
PCDHB10	-1.18604	0.050153	1
PLXDC2	-1.18603	0.039093	1
PLAGL1	-1.1858	0.050154	1
FAM69C	-1.18268	0.039093	1
KDM5A	-1.18104	0.039093	1
GNPDA1	-1.18096	0.039093	1
KDM2B	-1.18059	0.064132	1
SLC30A8	-1.18055	0.039093	1
ZNF431	-1.18041	0.08239	1
GTF3C1	-1.17992	0.066298	1
SMIM11A	-1.17936	0.142663	1
ATP2A2	-1.17924	0.142663	1
UBE2D2	-1.179	0.052052	1
RIPPLY2	-1.17876	0.040704	1
RANBP3	-1.17811	0.040704	1
CLDN15	-1.17787	0.052052	1
OR2T34	-1.17738	0.052052	1
PLD1	-1.17731	0.052052	1
PKM	-1.17655	0.052052	1
PLGRKT	-1.1761	0.040704	1
AIFM3	-1.17589	0.052052	1
FGF11	-1.17515	0.040705	1
TNNT3	-1.17483	0.040705	1
LZTFL1	-1.174	0.040705	1
IRX4	-1.17388	0.040705	1
SLC35C2	-1.17325	0.040705	1
LARP6	-1.17295	0.052053	1
ZNF277	-1.17263	0.040705	1
POC1B	-1.17259	0.040705	1
OXR1	-1.17239	0.040705	1
ARHGEF4	-1.17214	0.052053	1
SFN	-1.17181	0.052053	1
CAV2	-1.16978	0.087488	1
DUSP16	-1.16956	0.054	1
ZCCHC12	-1.16927	0.042387	1
DACH1	-1.16912	0.054	1
CALR3	-1.16909	0.054	1
UQCRQ	-1.16801	0.042387	1
CCDC13	-1.16737	0.054	1
CD164L2	-1.16736	0.042387	1
CCKAR	-1.16667	0.054	1
ARL6IP5	-1.16567	0.042387	1
PRMT1	-1.16462	0.087488	1
NUMBL	-1.16458	0.054001	1
PTGR2	-1.16412	0.042387	1
LRRC61	-1.1623	0.068566	1
RPL28	-1.16224	0.042388	1
ERP29	-1.16189	0.054001	1
C14orf159	-1.16165	0.042388	1
CLEC1A	-1.16145	0.042388	1
TNNT2	-1.16145	0.068566	1
ADIPOR1	-1.1609	0.042388	1
OR8D2	-1.15998	0.044093	1
ST6GALNAC6	-1.1593	0.044093	1
MRPS26	-1.15902	0.055986	1
ZYG11A	-1.15879	0.055986	1
EIF1AX	-1.15813	0.055986	1
SNRPB	-1.15775	0.070849	1
BAD	-1.15749	0.044094	1
GLIS3	-1.15703	0.070849	1
RCBTB1	-1.15667	0.044094	1
RASGRP3	-1.1552	0.044094	1
CD3E	-1.15458	0.044094	1
TRIM35	-1.15359	0.055986	1
SLC38A4	-1.15343	0.044094	1
RXFP4	-1.15335	0.055986	1
TMEM212	-1.15319	0.044094	1
DNAJB2	-1.15306	0.0901	1
GPR128	-1.15238	0.044094	1
PIANP	-1.15205	0.07085	1
LINGO4	-1.15183	0.044094	1
EIF4A1	-1.1518	0.055987	1
TRIM13	-1.15162	0.044094	1
HOMEZ	-1.15086	0.055987	1
ATG2B	-1.15004	0.044094	1
KIAA0922	-1.14921	0.0459	1
AIDA	-1.14907	0.058058	1
EBF3	-1.14654	0.0459	1
FABP3	-1.1465	0.0459	1
CTF1	-1.14642	0.058058	1
ZNF100	-1.14501	0.0459	1
DRGX	-1.14431	0.058058	1
CCR9	-1.1439	0.058059	1
HSPA1L	-1.14321	0.058059	1
FKBP15	-1.14268	0.058059	1
LOC650293	-1.14237	0.07324	1
TRIP10	-1.1412	0.07324	1
KMT2D	-1.13956	0.060165	1
PDCD11	-1.13891	0.095554	1
SNRNP27	-1.1389	0.060165	1
HTR3E	-1.13882	0.07568	1
WDR24	-1.13857	0.07568	1
ACY1	-1.13737	0.060165	1
KLHL38	-1.13723	0.047761	1
COX16	-1.13694	0.07568	1
PRSS21	-1.13691	0.047761	1
KDELR1	-1.13687	0.060165	1
DOK5	-1.13687	0.07568	1
NCDN	-1.13665	0.060165	1
MEGF10	-1.13565	0.047761	1
NOS1	-1.13445	0.060166	1
ERCC4	-1.13356	0.047761	1
C11orf74	-1.13342	0.047761	1
MPND	-1.13325	0.060166	1
RPRD2	-1.1318	0.060166	1
CEP19	-1.13172	0.047762	1
PON1	-1.1303	0.047762	1
SERHL2	-1.12987	0.078186	1
BST1	-1.12937	0.049659	1
F2RL1	-1.12827	0.049659	1
FBXO3	-1.12798	0.062383	1
FAM216A	-1.12784	0.04966	1
ALDH6A1	-1.1276	0.04966	1
GABRA2	-1.12681	0.04966	1
GPATCH3	-1.12654	0.04966	1
ZNF90	-1.12474	0.04966	1
CCNYL1	-1.12469	0.062383	1
SREBF2	-1.12453	0.098361	1
LZTS3	-1.12442	0.04966	1
FAM71B	-1.12435	0.04966	1
CRHR1	-1.12428	0.062383	1
MAML3	-1.1242	0.04966	1
C19orf33	-1.12392	0.04966	1
SNF8	-1.1224	0.098361	1
B4GALT6	-1.12175	0.078187	1
COLCA2	-1.1215	0.062384	1
PCDH1	-1.12073	0.078187	1
MFI2	-1.12058	0.062384	1
DESI1	-1.12054	0.04966	1
SMC5	-1.12028	0.04966	1
SLC39A14	-1.11902	0.051634	1
PACSIN2	-1.11896	0.051634	1
WDR6	-1.11817	0.051634	1
DNAH1	-1.11767	0.051634	1
CTNNBIP1	-1.11705	0.06462	1
TNPO3	-1.11673	0.208666	1
NDUFB6	-1.11619	0.06462	1
MIS12	-1.11616	0.051634	1
OR2AP1	-1.11571	0.051634	1
ZBTB4	-1.1155	0.080734	1
B3GNT9	-1.11502	0.051634	1
AHI1	-1.1145	0.06462	1
IL9R	-1.11393	0.051635	1
FAM160A2	-1.1136	0.064621	1
ZNF674	-1.11343	0.051635	1
ADSL	-1.11302	0.163374	1
CCL3	-1.11298	0.051635	1
FZD2	-1.11279	0.051635	1
KLHL41	-1.1123	0.051635	1
UBIAD1	-1.1119	0.064621	1
OR9A2	-1.1114	0.051635	1
TSC1	-1.10974	0.053672	1
LAIR1	-1.10838	0.104346	1
TMBIM6	-1.10828	0.053672	1
ZNF462	-1.10807	0.066972	1
WDR55	-1.10799	0.167037	1
TRPC1	-1.10701	0.083402	1
VTI1A	-1.10651	0.053672	1
SLC7A8	-1.10637	0.053672	1
MDFIC	-1.10563	0.053673	1
C9orf43	-1.10547	0.053673	1
TRIM61	-1.10424	0.066973	1
FGFR1OP	-1.10375	0.066973	1
RGS17	-1.10346	0.053673	1
CD44	-1.10228	0.053673	1
RAP2B	-1.10217	0.053673	1
CFHR2	-1.10182	0.053673	1
HLA-E	-1.10061	0.066973	1
OR52N5	-1.10016	0.053673	1
ATP5E	-1.09956	0.135008	1
FRMD7	-1.09809	0.055785	1
GNG2	-1.0976	0.055785	1
CCS	-1.09749	0.055785	1
GARNL3	-1.09739	0.055785	1
ZNF720	-1.0969	0.069394	1
DIP2B	-1.09686	0.055785	1
KRTAP5-1	-1.09643	0.055785	1
ZNF322	-1.09543	0.055785	1
RNF149	-1.09515	0.055785	1
RASL10B	-1.09499	0.055785	1
ZNF704	-1.09469	0.086113	1
BNIP1	-1.09461	0.069394	1
C1orf174	-1.09456	0.055785	1
KERA	-1.09428	0.055785	1
RAD51D	-1.09411	0.069394	1
OR5AP2	-1.09393	0.055786	1
HNRNPH2	-1.0936	0.069394	1
C6orf183	-1.09317	0.055786	1
NHEJ1	-1.09303	0.055786	1
NUDT10	-1.09098	0.055786	1
HIGD1A	-1.09092	0.069394	1
MIEN1	-1.0907	0.086113	1
HIST2H2BE	-1.09043	0.055786	1
NME1	-1.0904	0.086113	1
BAZ1B	-1.08934	0.110516	1
TUT1	-1.08891	0.07188	1
ATP2B1	-1.08875	0.07188	1
DPAGT1	-1.08845	0.088878	1
MYH15	-1.08842	0.07188	1
PABPC1L	-1.0884	0.088878	1
SLC37A1	-1.08815	0.057994	1
CPQ	-1.08796	0.057995	1
PBX1	-1.0878	0.07188	1
RUNDC1	-1.08749	0.07188	1
CHRDL1	-1.08706	0.057995	1
C21orf59	-1.08704	0.138461	1
NASP	-1.08686	0.057995	1
ZNF491	-1.08679	0.057995	1
SLC35A2	-1.08674	0.057995	1
PRDM15	-1.08663	0.057995	1
SERPING1	-1.08589	0.057995	1
CHP2	-1.08578	0.057995	1
OR10R2	-1.08393	0.057995	1
CA9	-1.08392	0.071881	1
COBLL1	-1.0834	0.088879	1
NTMT1	-1.08079	0.057995	1
TXN	-1.08027	0.088879	1
SLC2A6	-1.0794	0.060279	1
FMOD	-1.07939	0.060279	1
OR52E2	-1.07897	0.060279	1
LRRC71	-1.07855	0.074472	1
LONP1	-1.07841	0.113711	1
RUSC1-AS1	-1.07801	0.074472	1
LCE6A	-1.07784	0.074472	1
SF3B5	-1.07754	0.141977	1
AMELX	-1.07726	0.091736	1
OR4D2	-1.07692	0.06028	1
MED19	-1.0768	0.091736	1
TMEM61	-1.07645	0.074472	1
PRPF38A	-1.075	0.091736	1
PRMT3	-1.07337	0.074473	1
ETF1	-1.07335	0.074473	1
SDHB	-1.07333	0.074473	1
TNFAIP1	-1.07318	0.06028	1
CYP39A1	-1.07297	0.06028	1
MAP4K1	-1.07217	0.06028	1
SNX19	-1.07194	0.06028	1
RSL24D1	-1.07151	0.091736	1
SLC6A1	-1.0708	0.06028	1
KCNK18	-1.07043	0.06028	1
ROBO1	-1.06895	0.094656	1
COL14A1	-1.06879	0.062624	1
SGSM3	-1.06829	0.062624	1
TMEM161A	-1.06814	0.062624	1
MOGAT2	-1.06809	0.062624	1
PRRT3	-1.06724	0.062624	1
SLC13A4	-1.06704	0.077121	1
FBXW7	-1.06689	0.094656	1
BIRC2	-1.0665	0.077121	1
GPR17	-1.06649	0.062624	1
NKX2-8	-1.06551	0.062624	1
OR52M1	-1.06419	0.062624	1
ZNF223	-1.0639	0.062625	1
MCM6	-1.06329	0.077122	1
UTF1	-1.06203	0.077122	1
OR4N2	-1.06128	0.116959	1
ARHGEF10	-1.06121	0.077122	1
PIGR	-1.0611	0.077122	1
FKBP5	-1.06068	0.062625	1
TSHB	-1.06061	0.077122	1
RPN1	-1.06042	0.062625	1
ERC2	-1.06012	0.062625	1
ZNF565	-1.05999	0.065044	1
PTH1R	-1.05872	0.065044	1
JPH2	-1.05806	0.065044	1
TMEM131	-1.05695	0.09769	1
SIX2	-1.05676	0.07983	1
MKL2	-1.05667	0.065044	1
ADAM19	-1.05638	0.07983	1
MESP2	-1.05559	0.065044	1
PROKR2	-1.05505	0.097691	1
OR5B21	-1.05498	0.065044	1
CCDC105	-1.05481	0.079831	1
CDC37	-1.05472	0.186294	1
TCEAL6	-1.05416	0.065044	1
HNRNPA2B1	-1.05381	0.120329	1
SLC4A7	-1.05072	0.120329	1
FABP1	-1.04971	0.067525	1
OR10S1	-1.04933	0.082659	1
SLC29A2	-1.04856	0.082659	1
RNF217	-1.04789	0.082659	1
MIF4GD	-1.04738	0.067525	1
ZNF354B	-1.04712	0.067525	1
PSKH1	-1.04616	0.082659	1
KLHL14	-1.04596	0.067525	1
PXK	-1.04526	0.067525	1
PRAMEF25	-1.0451	0.23744	1
KIAA1257	-1.04505	0.082659	1
PRAMEF26	-1.04499	0.23744	1
TRIM28	-1.04493	0.067525	1
APOL2	-1.04492	0.067525	1
ADAMTS14	-1.04434	0.082659	1
SEPHS2	-1.04413	0.067525	1
MAEA	-1.0441	0.067525	1
RPS6KA4	-1.0441	0.067525	1
RAD1	-1.04335	0.067525	1
RNF208	-1.04327	0.067525	1
SLFN14	-1.04283	0.08266	1
ZSCAN10	-1.04281	0.067525	1
CEP95	-1.04185	0.08266	1
PNRC1	-1.0417	0.067526	1
IFNLR1	-1.04164	0.067526	1
COL1A2	-1.04162	0.067526	1
CFL1	-1.04144	0.153089	1
TXNDC12	-1.04142	0.067526	1
DUS2	-1.04123	0.067526	1
ZNF259	-1.04092	0.10077	1
FBXO43	-1.04081	0.067526	1
CORIN	-1.0408	0.067526	1
RWDD1	-1.04057	0.067526	1
OR7D4	-1.0394	0.070078	1
UNC119	-1.03898	0.070078	1
MUC17	-1.03896	0.070078	1
P2RX7	-1.03875	0.070078	1
OR1L1	-1.03786	0.085513	1
LTB	-1.0378	0.103985	1
CARD11	-1.03696	0.070079	1
PTCHD3	-1.03675	0.085513	1
KCNV1	-1.03628	0.070079	1
CSTF2T	-1.036	0.070079	1
IRG1	-1.03591	0.070079	1
SF1	-1.03579	0.127257	1
PRRT1	-1.03549	0.070079	1
CRYBB2	-1.03507	0.070079	1
SCRIB	-1.03501	0.085513	1
EIF4ENIF1	-1.03452	0.070079	1
USP54	-1.03436	0.070079	1
SNURF	-1.03367	0.070079	1
UGT1A9	-1.03326	0.070079	1
TBC1D7	-1.03297	0.070079	1
UBC	-1.03255	0.070079	1
RPTOR	-1.03122	0.085514	1
ZXDA	-1.0311	0.070079	1
CNBD2	-1.02979	0.088472	1
ACPP	-1.02855	0.072738	1
ENPP3	-1.02816	0.072738	1
PCGF1	-1.02788	0.072739	1
SSH2	-1.02772	0.088473	1
CCDC125	-1.02744	0.088473	1
GRPEL1	-1.02726	0.160901	1
USP17L19	-1.02646	0.160901	1
ZNF879	-1.026	0.072739	1
GJD2	-1.02552	0.088473	1
ZNF799	-1.02484	0.072739	1
HSPA8	-1.02456	0.130874	1
HSPA14	-1.02447	0.072739	1
PIAS4	-1.02342	0.088473	1
SORT1	-1.02336	0.072739	1
CYYR1	-1.02298	0.072739	1
MUC6	-1.02285	0.107281	1
ZNF623	-1.02269	0.072739	1
PLCD4	-1.02243	0.072739	1
LYSMD2	-1.02239	0.072739	1
CKAP2L	-1.02204	0.072739	1
CHST6	-1.02186	0.072739	1
NPR2	-1.02158	0.072739	1
CHRFAM7A	-1.02154	0.072739	1
GTSF1L	-1.02136	0.072739	1
CCNJ	-1.02063	0.072739	1
KIAA0825	-1.01946	0.075489	1
TOR2A	-1.01925	0.075489	1
ZNF726	-1.01767	0.07549	1
SMO	-1.01738	0.07549	1
LIG4	-1.01597	0.091451	1
KCNJ14	-1.01588	0.091451	1
HIST1H2BN	-1.01558	0.134524	1
ATP1B3	-1.01537	0.091451	1
RAB2A	-1.01502	0.091451	1
MAN2B2	-1.0143	0.07549	1
NIT2	-1.01424	0.07549	1
CLIP4	-1.01276	0.07549	1
CDH6	-1.01272	0.07549	1
HIST1H3E	-1.01221	0.091452	1
C16orf86	-1.01184	0.091452	1
C1QTNF5	-1.01175	0.091452	1
VPS33A	-1.01049	0.091452	1
ENPP1	-1.01016	0.091452	1
CCT5	-1.01008	0.164923	1
TAS2R40	-1.00896	0.078305	1
TCERG1L	-1.00887	0.094596	1
PRKCD	-1.00882	0.078305	1
ZNF804A	-1.00866	0.078305	1
IL11RA	-1.00794	0.078305	1
DLG4	-1.0077	0.078305	1
MARCH10	-1.00767	0.078305	1
CHM	-1.00652	0.078305	1
EYS	-1.00594	0.078305	1
PHB	-1.00544	0.168923	1
DNAJB13	-1.004	0.078305	1
PAQR9	-1.00381	0.114138	1
MRPS2	-1.00337	0.078305	1
COPS7B	-1.00331	0.078305	1
TSPY2	-1.00317	0.138262	1
MFSD6	-1.00219	0.094596	1
LIPK	-1.00217	0.078305	1
NANOGNB	-1.00195	0.094597	1
ANKRD36C	-1.00164	0.078305	1
GATM	-1.00141	0.094597	1
PHF20L1	-1.00136	0.078305	1
C1QTNF9B	-1.00106	0.078305	1
IMPA1	-1.00084	0.078305	1
BCL2	-1.00071	0.094597	1
SORBS3	-1.00052	0.114138	1
ZSCAN20	-1.00037	0.094597	1
HEYL	-1.00001	0.078305	1
LIMS3	-0.999993	0.081205	1
ZNF610	-0.999843	0.081205	1
TYW1	-0.999571	0.081205	1
SOX14	-0.997704	0.081206	1
POLB	-0.997459	0.081206	1
CLOCK	-0.997442	0.081206	1
TBX2	-0.997183	0.081206	1
INO80E	-0.996866	0.097794	1
ATG16L1	-0.996726	0.097794	1
STXBP6	-0.996519	0.081206	1
KMT2E	-0.995862	0.097794	1
NT5C	-0.995835	0.081206	1
SNCB	-0.995749	0.097794	1
ACTR6	-0.995728	0.097794	1
FMNL1	-0.995455	0.097794	1
TEKT2	-0.995273	0.081206	1
C14orf166	-0.994447	0.081206	1
MEAF6	-0.994017	0.11766	1
SELENBP1	-0.99367	0.081206	1
ELP4	-0.993246	0.081206	1
OR51M1	-0.992686	0.081206	1
SLC35A4	-0.992585	0.097794	1
RING1	-0.992571	0.097794	1
DUOX1	-0.992303	0.081206	1
TMPRSS11D	-0.992143	0.081206	1
TUBB4A	-0.991823	0.142064	1
FRZB	-0.991425	0.097794	1
GCDH	-0.991168	0.097794	1
PLCD1	-0.990382	0.081206	1
CXCL17	-0.989994	0.084209	1
SOGA1	-0.989804	0.101145	1
C9orf37	-0.989607	0.084209	1
PGAM2	-0.989332	0.084209	1
PDK1	-0.989283	0.084209	1
ODF3L2	-0.988568	0.084209	1
TMEM223	-0.988043	0.084209	1
NQO1	-0.987188	0.101146	1
GCC1	-0.986827	0.084209	1
DYDC1	-0.986416	0.084209	1
OR5M10	-0.986045	0.084209	1
HNRNPUL1	-0.985872	0.084209	1
TCN2	-0.985655	0.101146	1
STOML2	-0.985599	0.101146	1
SNRK	-0.985237	0.084209	1
TFEC	-0.98504	0.084209	1
MTRNR2L8	-0.984956	0.121284	1
CANT1	-0.984748	0.121284	1
HIST1H2AD	-0.984721	0.084209	1
CCL19	-0.984208	0.084209	1
USP50	-0.983839	0.101146	1
TMEM30B	-0.983212	0.08421	1
MYRIP	-0.983086	0.121284	1
RALA	-0.982657	0.08421	1
TRIM59	-0.982639	0.08421	1
KLRF1	-0.982481	0.08421	1
ACTL7B	-0.982195	0.08421	1
EGLN1	-0.981308	0.08421	1
MRPS23	-0.981189	0.101146	1
OR4F16	-0.981084	0.08421	1
NPFFR2	-0.981078	0.08421	1
APOL5	-0.980511	0.08421	1
C14orf28	-0.980497	0.08421	1
WNK3	-0.979723	0.087285	1
ZDHHC24	-0.979108	0.087285	1
PNRC2	-0.978854	0.087285	1
TAF1B	-0.978476	0.149992	1
TACR3	-0.977727	0.104529	1
INTS3	-0.976639	0.220621	1
GOLGA8K	-0.975831	0.087285	1
VTCN1	-0.975099	0.10453	1
ELOF1	-0.975006	0.087285	1
U2AF1	-0.974774	0.220621	1
PPP1R26	-0.974539	0.087285	1
BEND7	-0.974247	0.087285	1
GALNT3	-0.973838	0.087285	1
OR4F29	-0.973738	0.087285	1
OTUB1	-0.973595	0.10453	1
TMEM260	-0.972735	0.10453	1
UBXN11	-0.972704	0.087285	1
ANKRD7	-0.972542	0.087285	1
CCDC18	-0.9723	0.269198	1
XCL2	-0.972132	0.087285	1
WDR66	-0.972016	0.149993	1
KPNA1	-0.97175	0.10453	1
OTUD1	-0.971122	0.087286	1
TRMT5	-0.971025	0.149993	1
BHLHE41	-0.970579	0.087286	1
UQCC2	-0.970565	0.149993	1
CMIP	-0.970527	0.087286	1
SCTR	-0.969836	0.090499	1
RARS	-0.969738	0.273975	1
C10orf131	-0.968723	0.090499	1
MRPL10	-0.967912	0.128757	1
NT5DC2	-0.967824	0.10798	1
TRAPPC6B	-0.967252	0.128757	1
GSTM3	-0.9669	0.10798	1
KRTAP4-9	-0.966741	0.090499	1
KRTAP9-6	-0.966375	0.090499	1
NUTM2D	-0.965586	0.090499	1
TDP1	-0.965375	0.090499	1
APH1A	-0.965274	0.10798	1
OR4F3	-0.964837	0.090499	1
N4BP2L1	-0.964377	0.154109	1
CMTM8	-0.964051	0.090499	1
FLI1	-0.963954	0.10798	1
DEFA6	-0.963748	0.090499	1
SCN3A	-0.963061	0.10798	1
IFNL2	-0.962606	0.090499	1
C6orf141	-0.962581	0.090499	1
RAB6C	-0.961952	0.090499	1
C5orf15	-0.961606	0.090499	1
SAA2	-0.96152	0.090499	1
MBLAC1	-0.960336	0.090499	1
SHANK1	-0.960102	0.090499	1
PRG3	-0.959809	0.093754	1
SULT6B1	-0.9595	0.093754	1
SETD7	-0.959299	0.111572	1
FAM216B	-0.958871	0.093754	1
CD22	-0.958745	0.132638	1
RCAN1	-0.95802	0.093754	1
EPHB6	-0.957514	0.093754	1
C5orf58	-0.957489	0.111572	1
SAP130	-0.957414	0.111572	1
KCNE2	-0.956759	0.111572	1
KDM1B	-0.956579	0.093754	1
TNFRSF11B	-0.956562	0.111572	1
GDPD1	-0.95642	0.093754	1
SMIM14	-0.956223	0.093754	1
SULT1A2	-0.955198	0.093755	1
ZDHHC6	-0.955183	0.093755	1
FAM185A	-0.954971	0.093755	1
PANK2	-0.954965	0.093755	1
IFNL3	-0.954789	0.093755	1
GAL	-0.954632	0.111572	1
TECR	-0.95381	0.093755	1
TAAR2	-0.953104	0.093755	1
SOX4	-0.952992	0.132639	1
KRTAP10-5	-0.952553	0.093755	1
JDP2	-0.95173	0.093755	1
PCYOX1L	-0.95107	0.111573	1
KRT36	-0.950837	0.093755	1
ANKRD34A	-0.950662	0.093755	1
CDKN1A	-0.950552	0.093755	1
SNIP1	-0.950513	0.111573	1
MEIS1	-0.950245	0.111573	1
C5orf48	-0.950026	0.093755	1
IRAK1BP1	-0.949679	0.097148	1
NUDT1	-0.949406	0.097148	1
MORN1	-0.949191	0.136599	1
KLHL17	-0.949154	0.115212	1
TRIM33	-0.949031	0.097148	1
FAM183A	-0.947848	0.115212	1
THOC6	-0.947483	0.097148	1
KIF5C	-0.9473	0.097148	1
ANKRD36B	-0.946556	0.097148	1
GRK5	-0.946342	0.136599	1
PCDHB13	-0.945538	0.097148	1
FAM92A1	-0.945267	0.097148	1
TAS1R3	-0.944557	0.136599	1
RARA	-0.94433	0.097148	1
MSC	-0.944131	0.097148	1
PCDHGA3	-0.944049	0.097148	1
NMNAT2	-0.94352	0.097148	1
CA4	-0.942499	0.097148	1
KCNIP1	-0.942454	0.097148	1
CAPNS1	-0.942156	0.097148	1
FANCL	-0.941514	0.136599	1
ANKRD34B	-0.941477	0.097148	1
PHF17	-0.941439	0.115212	1
LACC1	-0.94116	0.115212	1
TOMM40L	-0.940416	0.097148	1
YY1AP1	-0.940173	0.097148	1
MFSD11	-0.938941	0.100589	1
ARL2	-0.938393	0.166894	1
HABP4	-0.937904	0.14064	1
NEUROG1	-0.937553	0.118955	1
VAT1	-0.937393	0.100589	1
RIMKLA	-0.936584	0.100589	1
POMT1	-0.936513	0.118955	1
NTN1	-0.936459	0.118955	1
NFRKB	-0.936351	0.100589	1
APEH	-0.936042	0.118955	1
CDKN2AIPNL	-0.935421	0.100589	1
ZNF560	-0.935413	0.100589	1
ABCB8	-0.935012	0.118955	1
PRPS1	-0.934597	0.14064	1
SENP5	-0.933753	0.118955	1
STAM2	-0.93367	0.100589	1
CCDC179	-0.933581	0.100589	1
PARS2	-0.933541	0.118955	1
KANK1	-0.933507	0.100589	1
PLAA	-0.933227	0.100589	1
SERPINB1	-0.932692	0.100589	1
TDRKH	-0.93255	0.100589	1
NUP153	-0.932171	0.118955	1
EZH1	-0.931908	0.10059	1
NUDT5	-0.93151	0.118956	1
ATP6V0A4	-0.931279	0.10059	1
SNX27	-0.931064	0.10059	1
MIIP	-0.930987	0.118956	1
ABCC8	-0.930952	0.14064	1
HSD17B7	-0.930696	0.118956	1
RPP30	-0.930681	0.118956	1
BPHL	-0.930496	0.118956	1
APBB1	-0.93044	0.10059	1
GEMIN5	-0.930421	0.14064	1
GEM	-0.930345	0.10059	1
MCTS1	-0.929797	0.104191	1
SIGLECL1	-0.929626	0.122845	1
SNX16	-0.929416	0.104191	1
TSC22D1	-0.929373	0.104191	1
PLXNA2	-0.928639	0.104191	1
TPD52L3	-0.928505	0.104191	1
RPS2	-0.928432	0.104191	1
ZMYND19	-0.928227	0.104191	1
USP7	-0.928224	0.122845	1
TRIM16	-0.927981	0.104191	1
UBASH3A	-0.927662	0.122846	1
CTPS1	-0.927628	0.204119	1
PIGG	-0.927487	0.122846	1
VGLL3	-0.927275	0.122846	1
AIPL1	-0.926955	0.104191	1
CCDC108	-0.92692	0.104191	1
TPSB2	-0.926818	0.171313	1
KIAA1958	-0.926762	0.144824	1
FOXE1	-0.926564	0.104191	1
DPP3	-0.92595	0.122846	1
PNP	-0.925944	0.122846	1
PAPD5	-0.925577	0.144825	1
MRPL41	-0.925197	0.204119	1
HRK	-0.925066	0.171313	1
ZBTB1	-0.924798	0.104191	1
ERCC5	-0.924085	0.104191	1
KCTD17	-0.92398	0.104192	1
PCSK9	-0.923692	0.104192	1
RAB7A	-0.923219	0.104192	1
GPR119	-0.922805	0.104192	1
WDPCP	-0.922779	0.122846	1
OR10H5	-0.922453	0.122846	1
DEFB118	-0.922307	0.122846	1
DEFB116	-0.922263	0.104192	1
SLC22A24	-0.921782	0.144825	1
FLT3LG	-0.921024	0.104192	1
FAM89B	-0.920984	0.104192	1
RFC5	-0.920346	0.144825	1
AGPAT1	-0.920217	0.171313	1
DUSP21	-0.919609	0.107854	1
RBP2	-0.919597	0.107854	1
MMP12	-0.919365	0.107854	1
CDC20B	-0.91888	0.107854	1
UBFD1	-0.917242	0.107854	1
C4orf47	-0.91541	0.107854	1
EPSTI1	-0.915176	0.126811	1
MFSD9	-0.914619	0.107854	1
SMARCC2	-0.914557	0.107854	1
ALDH3A1	-0.91425	0.107854	1
RNASE4	-0.913972	0.107854	1
NYAP2	-0.913803	0.126812	1
SLC9A3R1	-0.913511	0.107854	1
TIGD4	-0.913177	0.107854	1
CAV3	-0.912911	0.149111	1
CCR10	-0.912737	0.126812	1
ZNF501	-0.91223	0.107854	1
DCTN2	-0.911949	0.107854	1
PDE7B	-0.911916	0.126812	1
HHATL	-0.911889	0.126812	1
ZSWIM8	-0.911566	0.126812	1
ZMYM5	-0.911548	0.107854	1
SERPINA6	-0.911109	0.107854	1
LCE1B	-0.910781	0.107854	1
PLSCR5	-0.910664	0.107854	1
DAPK3	-0.910556	0.107854	1
RIT1	-0.910539	0.107854	1
TCTN1	-0.91036	0.107854	1
PRDM10	-0.909955	0.1309	1
GPR171	-0.909536	0.111642	1
KLHDC8B	-0.90861	0.111642	1
MTHFD1	-0.907938	0.254428	1
ENTPD2	-0.90718	0.153489	1
NR5A2	-0.906736	0.111642	1
SLC23A2	-0.906119	0.111642	1
SPATA3	-0.905877	0.111642	1
SNRNP25	-0.905866	0.111642	1
DOCK11	-0.905726	0.130901	1
OMP	-0.905587	0.130901	1
KIF5A	-0.904948	0.111642	1
G2E3	-0.904707	0.130901	1
STMN4	-0.904256	0.111642	1
C1orf195	-0.904171	0.111642	1
ZNF366	-0.903877	0.111642	1
HMGN2	-0.903843	0.15349	1
POLL	-0.903728	0.111642	1
SCT	-0.903272	0.111642	1
RANBP10	-0.90297	0.111642	1
FYTTD1	-0.902969	0.111642	1
LRCH2	-0.902804	0.130901	1
SULT4A1	-0.901974	0.111643	1
OLFML1	-0.901698	0.111643	1
OR4F15	-0.901176	0.111643	1
TPSAB1	-0.900876	0.111643	1
OR6B3	-0.900732	0.111643	1
PVRL4	-0.90072	0.111643	1
CP	-0.90053	0.130901	1
MEGF8	-0.899998	0.115548	1
SLC39A12	-0.899923	0.115548	1
MRP63	-0.89971	0.135061	1
CSNK2A1	-0.899651	0.135061	1
RPL22	-0.899139	0.18531	1
FAM229A	-0.898916	0.115548	1
LILRB2	-0.898335	0.135061	1
TRPM7	-0.898283	0.157977	1
RAPGEF3	-0.897979	0.135061	1
YOD1	-0.896691	0.135061	1
SAMD14	-0.896655	0.135061	1
GATA5	-0.896593	0.115548	1
DSE	-0.895765	0.135061	1
PXN	-0.895654	0.115548	1
SCAI	-0.895211	0.115548	1
RANBP6	-0.895207	0.115548	1
GRIA2	-0.895001	0.115548	1
ATP5J	-0.894822	0.115548	1
OR5F1	-0.894785	0.135061	1
DCUN1D1	-0.894634	0.115548	1
POTEH	-0.893668	0.115548	1
AKAP8L	-0.892935	0.135062	1
SCARB2	-0.892929	0.185311	1
CERS6	-0.892409	0.115548	1
OLR1	-0.892003	0.115548	1
C6orf203	-0.891834	0.135062	1
MTF2	-0.891273	0.157977	1
ADAM15	-0.89117	0.135062	1
MZT2B	-0.891056	0.115549	1
CGGBP1	-0.890882	0.115549	1
CHD8	-0.890651	0.135062	1
NR4A2	-0.8905	0.157977	1
PDE4D	-0.889692	0.16258	1
ZNF350	-0.889557	0.11959	1
COMMD6	-0.889252	0.139369	1
CD200R1	-0.889084	0.139369	1
PITHD1	-0.888982	0.11959	1
ACOT6	-0.888698	0.16258	1
IRF2	-0.888268	0.139369	1
VPS37A	-0.887996	0.11959	1
POU2F1	-0.887304	0.16258	1
OIT3	-0.887058	0.11959	1
GADD45G	-0.886606	0.11959	1
RASSF2	-0.886415	0.11959	1
FHIT	-0.886171	0.11959	1
ZPBP	-0.88617	0.139369	1
COA6	-0.885928	0.11959	1
CENPM	-0.885889	0.190145	1
ZNF341	-0.885881	0.162581	1
RUFY1	-0.885599	0.13937	1
UGP2	-0.885564	0.11959	1
AMER1	-0.885516	0.11959	1
ATP1A2	-0.885414	0.13937	1
TRIM60	-0.88538	0.11959	1
GHITM	-0.885338	0.11959	1
PAX8	-0.885248	0.11959	1
BCO2	-0.884616	0.13937	1
ASB10	-0.884556	0.11959	1
NDFIP2	-0.884343	0.162581	1
MRO	-0.88419	0.11959	1
EGLN3	-0.883709	0.11959	1
KRT25	-0.882788	0.11959	1
IL31RA	-0.882783	0.11959	1
RNASEH2B	-0.882699	0.11959	1
TRAPPC3	-0.88258	0.11959	1
CKS2	-0.88172	0.162581	1
SMARCAD1	-0.880544	0.11959	1
FADS3	-0.880246	0.13937	1
IRF2BP1	-0.880204	0.13937	1
HMBOX1	-0.880203	0.11959	1
ZBTB49	-0.879897	0.123759	1
SEPT6	-0.879155	0.143665	1
PNPLA1	-0.87911	0.123759	1
JAKMIP1	-0.878936	0.123759	1
TSPYL6	-0.878259	0.123759	1
UTP23	-0.878157	0.123759	1
NBEAL2	-0.878133	0.123759	1
ZNF543	-0.87804	0.123759	1
C2orf53	-0.877816	0.143665	1
COL6A1	-0.877797	0.123759	1
SLC35A3	-0.877766	0.123759	1
BTBD11	-0.877399	0.123759	1
FDPS	-0.877353	0.167214	1
COX6B1	-0.877104	0.195098	1
TBC1D14	-0.877018	0.123759	1
IL2RB	-0.876966	0.123759	1
SUPT3H	-0.876966	0.123759	1
LMF1	-0.87664	0.123759	1
RP9	-0.876617	0.123759	1
DRD1	-0.876455	0.123759	1
E2F7	-0.876297	0.123759	1
SCAMP5	-0.875918	0.123759	1
GBF1	-0.875719	0.143665	1
CARD17	-0.875692	0.143665	1
PEX1	-0.875199	0.123759	1
FAM86A	-0.874756	0.123759	1
CD163L1	-0.874136	0.123759	1
OR8B2	-0.874075	0.123759	1
LINGO1	-0.874006	0.143665	1
ACACB	-0.873768	0.123759	1
LTB4R	-0.873744	0.143665	1
EEF1A1	-0.872994	0.195098	1
METTL9	-0.872382	0.123759	1
SOX12	-0.872113	0.195098	1
GAS2	-0.872002	0.123759	1
HPX	-0.870486	0.123759	1
HAPLN3	-0.870412	0.123759	1
WDR63	-0.869603	0.127963	1
ZNF227	-0.869536	0.127963	1
LY6D	-0.869282	0.127963	1
SCLY	-0.869216	0.148161	1
CPSF3L	-0.868999	0.148161	1
RABEP1	-0.868718	0.127963	1
RAB41	-0.868638	0.127963	1
CCDC11	-0.868523	0.200086	1
MTL5	-0.868295	0.127963	1
SVOP	-0.868079	0.127963	1
POU2AF1	-0.868029	0.148161	1
RCOR2	-0.867731	0.148161	1
ERMN	-0.867642	0.127963	1
ZNF135	-0.867486	0.148161	1
SPTLC1	-0.86703	0.127963	1
DHX36	-0.86684	0.171982	1
ITFG3	-0.866834	0.127963	1
GUCA1B	-0.866224	0.127963	1
KRTAP1-3	-0.866115	0.148161	1
KIAA1984	-0.865846	0.171982	1
SATB2	-0.865661	0.127963	1
PCDHA6	-0.865317	0.127963	1
ZNF669	-0.864544	0.127963	1
FOXK2	-0.864523	0.148161	1
MXRA8	-0.864366	0.127963	1
ARPC5	-0.864239	0.127963	1
NEU2	-0.86393	0.127963	1
ING4	-0.863666	0.127963	1
C1orf146	-0.86351	0.148161	1
NAV3	-0.863329	0.148161	1
ZBTB7C	-0.863238	0.127963	1
SMAD2	-0.863113	0.171982	1
C9orf50	-0.862926	0.127963	1
CDC23	-0.862788	0.200087	1
ACADSB	-0.862768	0.127963	1
ONECUT2	-0.862628	0.127963	1
PGA5	-0.862416	0.127963	1
SRFBP1	-0.862114	0.148161	1
IL1RAPL2	-0.862101	0.127963	1
OXGR1	-0.861842	0.127963	1
LGALS7B	-0.861826	0.127963	1
MYOT	-0.86146	0.127963	1
OR4X1	-0.861101	0.127963	1
USP17L10	-0.86088	0.148162	1
ACADM	-0.86075	0.127963	1
HPS4	-0.860729	0.127963	1
DNAJC22	-0.860012	0.127963	1
ZNF716	-0.859662	0.15281	1
ACBD6	-0.859024	0.132319	1
SPP1	-0.858631	0.15281	1
PCSK2	-0.85855	0.132319	1
PITX2	-0.858416	0.15281	1
PCDP1	-0.858363	0.15281	1
EGR1	-0.857448	0.132319	1
CDCA5	-0.857143	0.15281	1
TMED2	-0.857025	0.132319	1
RPP38	-0.856549	0.15281	1
TRIM72	-0.85642	0.176824	1
SPANXN5	-0.856046	0.132319	1
SLC2A2	-0.855905	0.15281	1
GDA	-0.855737	0.132319	1
CELF4	-0.855561	0.132319	1
STK40	-0.855543	0.132319	1
ABHD14A	-0.855468	0.132319	1
BCL6	-0.855402	0.132319	1
RTN4IP1	-0.855372	0.132319	1
RAB25	-0.855183	0.132319	1
PDE3A	-0.855025	0.15281	1
RAB23	-0.855021	0.15281	1
SNX15	-0.85488	0.205208	1
OR9G1	-0.85356	0.13232	1
TUBB1	-0.85313	0.13232	1
ZNF283	-0.853077	0.15281	1
PCDHGC5	-0.852635	0.15281	1
EPN3	-0.852533	0.15281	1
NCK2	-0.852518	0.176825	1
ATF6B	-0.852366	0.15281	1
MSLN	-0.851747	0.13232	1
SEC23A	-0.851504	0.13232	1
SLC25A3	-0.851343	0.13232	1
DCHS1	-0.851331	0.13232	1
SPICE1	-0.851067	0.13232	1
PKN3	-0.851023	0.152811	1
THBS1	-0.850343	0.13232	1
LXN	-0.85024	0.152811	1
DPH6	-0.849504	0.136798	1
WDHD1	-0.848957	0.157529	1
OR9G9	-0.848364	0.136798	1
EDC4	-0.84826	0.136798	1
C1orf64	-0.848207	0.136798	1
ALDH1A1	-0.847856	0.136798	1
FCGR3A	-0.847704	0.136798	1
FAM155A	-0.84768	0.136798	1
ZNF92	-0.847599	0.15753	1
POTEM	-0.84753	0.136798	1
CNPY4	-0.847424	0.136798	1
OXT	-0.847275	0.136798	1
PECR	-0.84719	0.136798	1
MRPL51	-0.846867	0.18183	1
ZNF155	-0.846749	0.136798	1
ZEB2	-0.84671	0.18183	1
AEBP2	-0.846539	0.136798	1
CD47	-0.846484	0.15753	1
ZNF695	-0.845544	0.136798	1
ZNF274	-0.845303	0.18183	1
CORO2B	-0.845018	0.15753	1
SRPK2	-0.844895	0.136798	1
ARID3A	-0.84484	0.210406	1
CSNK1G1	-0.844514	0.136798	1
CYP2D6	-0.844372	0.136798	1
NOP58	-0.844305	0.210406	1
PEX11B	-0.843985	0.136798	1
PSME3	-0.843977	0.136798	1
B3GNT1	-0.843748	0.136798	1
TPPP	-0.843364	0.136798	1
WWC1	-0.843044	0.15753	1
SHE	-0.842885	0.15753	1
ELMO1	-0.842652	0.136798	1
QPCTL	-0.842393	0.15753	1
MGAT5B	-0.842349	0.136798	1
TMEM168	-0.841657	0.136799	1
SH2D4A	-0.841533	0.181831	1
PTPN22	-0.840883	0.15753	1
FLVCR2	-0.840488	0.15753	1
NRN1	-0.840229	0.136799	1
SIPA1L2	-0.840119	0.15753	1
ERI2	-0.839238	0.141336	1
PHF13	-0.839214	0.141336	1
ASB2	-0.839123	0.162447	1
PRLHR	-0.839013	0.162447	1
HIRIP3	-0.83891	0.162447	1
LRBA	-0.838801	0.141336	1
LRRC7	-0.838633	0.141336	1
ZBTB21	-0.838548	0.162447	1
VMP1	-0.838522	0.162447	1
EARS2	-0.838069	0.215752	1
RFK	-0.83799	0.162448	1
TRAF1	-0.837691	0.162448	1
VCPIP1	-0.837289	0.162448	1
PARP4	-0.837156	0.141337	1
PROX1	-0.837145	0.162448	1
ZNF865	-0.837082	0.162448	1
MCM9	-0.836727	0.18688	1
TOR1B	-0.836488	0.141337	1
SAP18	-0.835913	0.215753	1
NFXL1	-0.835574	0.141337	1
RBM4B	-0.835521	0.162448	1
RAD54L	-0.835405	0.162448	1
C12orf40	-0.835025	0.141337	1
CCDC88C	-0.834957	0.141337	1
FAM47B	-0.834913	0.141337	1
RBCK1	-0.834675	0.162448	1
C15orf60	-0.834638	0.141337	1
TEFM	-0.834466	0.162448	1
CKS1B	-0.834439	0.141337	1
PPP4R2	-0.834347	0.18688	1
ABCA2	-0.834213	0.141337	1
ZCCHC6	-0.834188	0.162448	1
CAMSAP1	-0.834186	0.141337	1
CCL4L1	-0.833831	0.141337	1
ASPH	-0.833418	0.141337	1
TMEM241	-0.833338	0.141337	1
SUMO2	-0.833267	0.215753	1
PVRL2	-0.832964	0.141337	1
TIGD1	-0.832416	0.162448	1
OR2L13	-0.832273	0.141337	1
MTERF	-0.832107	0.18688	1
ATMIN	-0.832018	0.141337	1
METTL3	-0.831853	0.215753	1
NDUFB1	-0.831049	0.141337	1
FAM114A2	-0.830291	0.141337	1
OR4K5	-0.829477	0.1674	1
FBXO6	-0.829056	0.146033	1
UVRAG	-0.828778	0.1674	1
BMP8B	-0.82855	0.146033	1
SNTG1	-0.828094	0.146033	1
TRIM8	-0.82751	0.146033	1
STXBP5	-0.827217	0.146033	1
RHOD	-0.826772	0.146033	1
ZBTB32	-0.826716	0.146033	1
PLXNB2	-0.826392	0.146033	1
SMPD3	-0.826038	0.167401	1
KRTAP4-7	-0.825551	0.192094	1
BRDT	-0.825236	0.146033	1
ERVV-2	-0.825031	0.167401	1
NLRP10	-0.824751	0.146033	1
FAM222A	-0.824671	0.146033	1
GBX1	-0.823974	0.146033	1
RQCD1	-0.823306	0.167401	1
FBXO24	-0.823073	0.146033	1
EWSR1	-0.822593	0.146033	1
NF1	-0.82257	0.146033	1
HOXA11	-0.822544	0.167401	1
AP1G2	-0.822376	0.167401	1
SEPN1	-0.822171	0.167401	1
ACTRT2	-0.822008	0.146033	1
COPS4	-0.821953	0.146034	1
PTBP1	-0.821937	0.146034	1
CHN2	-0.82187	0.167401	1
VWF	-0.821315	0.146034	1
ATP7B	-0.821177	0.146034	1
TNKS2	-0.821163	0.146034	1
GABRG3	-0.821133	0.146034	1
PGRMC2	-0.820777	0.167401	1
C4orf6	-0.820605	0.146034	1
TTC28	-0.820335	0.146034	1
LIPG	-0.81996	0.1509	1
ST8SIA1	-0.819689	0.197337	1
TLL1	-0.819511	0.1509	1
TNFSF11	-0.81935	0.1509	1
CD7	-0.818656	0.1509	1
IFNGR1	-0.81774	0.1509	1
LDLRAD2	-0.81755	0.172509	1
KIAA1614	-0.817439	0.172509	1
STAT3	-0.817155	0.172509	1
CDC42	-0.817086	0.1509	1
IL17A	-0.816839	0.1509	1
SLC5A4	-0.816654	0.1509	1
ALPPL2	-0.816332	0.1509	1
C3orf30	-0.816302	0.172509	1
MARCH7	-0.815183	0.150901	1
PON2	-0.814936	0.150901	1
DNAJC21	-0.814822	0.150901	1
RPS15	-0.81459	0.261456	1
OR13F1	-0.813662	0.150901	1
C6orf57	-0.813484	0.150901	1
LAMP3	-0.813003	0.150901	1
FAM90A1	-0.812986	0.150901	1
DENND1A	-0.812642	0.172509	1
IDH3A	-0.812295	0.150901	1
SYT15	-0.812154	0.150901	1
CASQ2	-0.812095	0.150901	1
P2RY12	-0.811944	0.172509	1
PIK3C2G	-0.811323	0.150901	1
SLC36A3	-0.8112	0.150901	1
OCSTAMP	-0.810914	0.150901	1
LHX1	-0.810861	0.172509	1
ABCE1	-0.810103	0.226669	1
MTOR	-0.810059	0.197338	1
DLD	-0.809893	0.17771	1
PTK7	-0.809698	0.20275	1
SLC9A7	-0.809513	0.17771	1
TVP23A	-0.809504	0.155842	1
DNASE1L3	-0.809081	0.20275	1
MON1A	-0.809017	0.155842	1
RNF216	-0.808874	0.17771	1
IGDCC3	-0.808855	0.155842	1
ARHGEF26	-0.808273	0.155842	1
NRM	-0.808038	0.155842	1
GABRP	-0.808029	0.155842	1
TTLL2	-0.807921	0.155842	1
PPIL4	-0.807822	0.20275	1
SH2B2	-0.807584	0.20275	1
CXCR1	-0.807082	0.155842	1
CPE	-0.807029	0.155842	1
IL19	-0.8064	0.155842	1
ZXDC	-0.806334	0.155842	1
LGALS14	-0.80626	0.155842	1
PRAMEF10	-0.805976	0.155843	1
RAB40C	-0.805666	0.155843	1
TXNIP	-0.805552	0.155843	1
ZP1	-0.805483	0.202751	1
PLEC	-0.804364	0.155843	1
FBXO7	-0.80419	0.155843	1
ASCC2	-0.804169	0.17771	1
CNPY3	-0.804107	0.17771	1
DNAJB11	-0.80368	0.155843	1
ST6GALNAC5	-0.803422	0.155843	1
FSHB	-0.803098	0.155843	1
TXK	-0.803084	0.155843	1
UBALD1	-0.802834	0.17771	1
EXD1	-0.802633	0.155843	1
VPS41	-0.802396	0.155843	1
GPKOW	-0.802368	0.17771	1
MYOCD	-0.801987	0.155843	1
ZIC1	-0.80185	0.202751	1
DCAF4L2	-0.801825	0.155843	1
PPP2R1B	-0.801753	0.155843	1
ITPKB	-0.801208	0.177711	1
SPANXN3	-0.801025	0.155843	1
SLC2A14	-0.800954	0.155843	1
EIF4G1	-0.800422	0.232318	1
SDK1	-0.800243	0.155843	1
PML	-0.800022	0.155843	1
PVRL3	-0.799744	0.160915	1
HLA-DMA	-0.799135	0.2083	1
SPOPL	-0.798979	0.160915	1
PTCRA	-0.79875	0.160915	1
RBBP6	-0.798132	0.160915	1
LAMB2	-0.797822	0.18301	1
SORBS2	-0.797819	0.160916	1
SPATA24	-0.797696	0.160916	1
LSM11	-0.797511	0.18301	1
SV2A	-0.797287	0.18301	1
SAMM50	-0.797276	0.2083	1
ARHGAP44	-0.797161	0.160916	1
SERPINA4	-0.796674	0.160916	1
PPP1R7	-0.796628	0.160916	1
HNRNPAB	-0.796342	0.18301	1
KLHL10	-0.795985	0.160916	1
GPR156	-0.795683	0.160916	1
OXA1L	-0.794972	0.2083	1
SLC26A3	-0.794804	0.160916	1
MICU3	-0.794699	0.160916	1
PTH	-0.794157	0.160916	1
OR4L1	-0.793899	0.160916	1
FAM166A	-0.793712	0.160916	1
DNAJB3	-0.793706	0.160916	1
YTHDF2	-0.792712	0.160916	1
CYP4F22	-0.792669	0.18301	1
NUDT2	-0.792309	0.160916	1
ALDH4A1	-0.792027	0.18301	1
OR10V1	-0.791947	0.160916	1
IRF8	-0.791533	0.18301	1
NLGN1	-0.791455	0.160916	1
GGNBP2	-0.791301	0.160916	1
ZNF665	-0.790918	0.160916	1
CPSF4L	-0.790546	0.160916	1
DCAF4	-0.790478	0.18301	1
TLX1	-0.790392	0.160916	1
TNKS	-0.790341	0.18301	1
PUS1	-0.790215	0.18301	1
FNTA	-0.789953	0.188432	1
ZCCHC17	-0.789585	0.166075	1
HTR3A	-0.78958	0.166075	1
ZBTB44	-0.789484	0.166075	1
IRX3	-0.789438	0.166075	1
TLR8	-0.789307	0.188432	1
IL5RA	-0.789012	0.166075	1
PRB4	-0.788829	0.188432	1
PKD2L1	-0.788499	0.166075	1
PJA2	-0.788425	0.166075	1
RFX4	-0.788278	0.166075	1
TOPORS	-0.788155	0.166075	1
DUOXA2	-0.788061	0.166075	1
GBP1	-0.788017	0.166075	1
KRT38	-0.787697	0.166075	1
TGFBR2	-0.78769	0.188432	1
MYL6B	-0.78707	0.166075	1
THAP8	-0.786757	0.166075	1
HAPLN1	-0.786127	0.188432	1
SKOR2	-0.786092	0.166075	1
PFDN6	-0.786064	0.243816	1
SLC39A6	-0.784627	0.166076	1
SLAMF6	-0.783954	0.166076	1
ZNHIT1	-0.783952	0.188432	1
WDR34	-0.783892	0.166076	1
APBB2	-0.78347	0.166076	1
AP4M1	-0.783329	0.166076	1
CLDN20	-0.783154	0.166076	1
SNX24	-0.782696	0.166076	1
EBI3	-0.782024	0.188432	1
ACADS	-0.781839	0.166076	1
POTEE	-0.781773	0.213912	1
CACNA1E	-0.781603	0.166076	1
CCDC169	-0.781566	0.166076	1
GTF2H3	-0.781401	0.243816	1
OR9G4	-0.78127	0.188433	1
PIP4K2C	-0.781215	0.166076	1
ACAA2	-0.781181	0.166076	1
C18orf65	-0.781103	0.188433	1
DYNC1H1	-0.781056	0.320959	1
PRSS45	-0.780939	0.166076	1
SNX2	-0.780918	0.166076	1
ONECUT3	-0.780889	0.166076	1
GRAP2	-0.780831	0.166076	1
RBM45	-0.780692	0.166076	1
AVPR1B	-0.780623	0.188433	1
DYNC2LI1	-0.78058	0.166076	1
IGF2BP3	-0.779492	0.17138	1
HAGHL	-0.779311	0.17138	1
ECM1	-0.779259	0.193974	1
GLS2	-0.778649	0.17138	1
DDX43	-0.778367	0.193974	1
ZHX1-C8ORF76	-0.778157	0.17138	1
NME1-NME2	-0.777998	0.219646	1
RHOXF1	-0.77793	0.193974	1
CCDC148	-0.777893	0.17138	1
GOLGA8M	-0.777562	0.17138	1
ZNF585A	-0.77744	0.17138	1
DPY19L2	-0.777414	0.193974	1
OBSL1	-0.777219	0.219646	1
XPO6	-0.777007	0.17138	1
MURC	-0.776576	0.17138	1
ACOT13	-0.775969	0.171381	1
RGMB	-0.775969	0.193974	1
PRKAA1	-0.775919	0.171381	1
CRHBP	-0.775625	0.171381	1
HHIPL1	-0.775334	0.171381	1
PRDM14	-0.775306	0.193974	1
NCAPD2	-0.775171	0.249722	1
UMOD	-0.774648	0.171381	1
FAM193B	-0.774389	0.171381	1
NACAD	-0.774091	0.171381	1
CD74	-0.773841	0.171381	1
LCE2C	-0.773785	0.171381	1
BTNL9	-0.773728	0.171381	1
GLUL	-0.773319	0.171381	1
OR56A3	-0.773293	0.171381	1
UGT3A1	-0.77323	0.171381	1
PPP2R1A	-0.773151	0.193975	1
EIF4E3	-0.773037	0.171381	1
SENP8	-0.772989	0.171381	1
NDUFV2	-0.772566	0.171381	1
CA8	-0.772538	0.193975	1
SOX15	-0.772066	0.171381	1
SLC35A1	-0.772	0.171381	1
CCDC80	-0.771945	0.171381	1
TRAPPC9	-0.771781	0.171381	1
PCM1	-0.770992	0.219646	1
COX5B	-0.770531	0.285044	1
GFI1B	-0.770372	0.171381	1
IGBP1	-0.770312	0.285044	1
ANO9	-0.769775	0.176847	1
EVA1B	-0.769772	0.176847	1
SESTD1	-0.769547	0.176847	1
ATAD3B	-0.769305	0.176847	1
FAM120B	-0.769251	0.176847	1
KRT28	-0.769091	0.176847	1
TRMT12	-0.769089	0.199563	1
HMGXB3	-0.768867	0.225498	1
FAM101B	-0.768797	0.176847	1
CTRB2	-0.768613	0.176847	1
HIST1H3I	-0.768457	0.225498	1
TRNAU1AP	-0.767958	0.199563	1
CRH	-0.767904	0.225498	1
SGTA	-0.767811	0.176848	1
CBFB	-0.767803	0.176848	1
CTU2	-0.767781	0.255771	1
MGAT4C	-0.767658	0.176848	1
TMEM150A	-0.767406	0.199563	1
LRRC20	-0.766955	0.176848	1
PHRF1	-0.76674	0.176848	1
C10orf142	-0.766508	0.225498	1
AKR1C3	-0.766486	0.176848	1
CCDC144A	-0.766116	0.176848	1
SYTL4	-0.766107	0.176848	1
GLI4	-0.766087	0.176848	1
BANF1	-0.765967	0.291137	1
APOBEC3D	-0.765928	0.176848	1
PSORS1C2	-0.76592	0.176848	1
HHLA3	-0.76584	0.199564	1
ZNF680	-0.765821	0.225498	1
SLIT3	-0.765492	0.176848	1
PRKAG3	-0.764935	0.176848	1
PAIP2	-0.764145	0.176848	1
CYP4Z1	-0.76405	0.176848	1
TPRX1	-0.763988	0.176848	1
CHDC2	-0.763893	0.176848	1
DDX17	-0.763832	0.176848	1
CST7	-0.763727	0.176848	1
OPTC	-0.763615	0.176848	1
CBWD2	-0.763496	0.176848	1
C1orf61	-0.763401	0.199564	1
KRTAP5-2	-0.763349	0.176848	1
KIF3A	-0.763114	0.176848	1
TMSB15A	-0.762739	0.255771	1
HMG20A	-0.762739	0.199564	1
C4orf3	-0.762735	0.176848	1
FUT1	-0.762643	0.199564	1
C20orf96	-0.762565	0.176848	1
RHBDF2	-0.762166	0.176848	1
LMF2	-0.761987	0.176848	1
WDR36	-0.761578	0.225498	1
PTPRG	-0.761418	0.176848	1
AMELY	-0.761263	0.199564	1
PRDM7	-0.760636	0.176848	1
TK2	-0.760583	0.199564	1
LRRC29	-0.760475	0.176848	1
TRAPPC1	-0.759827	0.231459	1
EPHX2	-0.759805	0.182451	1
RRAGA	-0.759249	0.205364	1
ODF3L1	-0.75923	0.182451	1
PDPK1	-0.758887	0.182451	1
CYFIP1	-0.758743	0.205364	1
ZNF34	-0.758563	0.231459	1
RAB40AL	-0.758403	0.182451	1
C6orf222	-0.758179	0.182451	1
NECAP2	-0.758033	0.182451	1
PRKRA	-0.758015	0.182451	1
HDAC8	-0.757856	0.182451	1
RB1CC1	-0.757467	0.205364	1
IL37	-0.757352	0.182451	1
SYS1	-0.756944	0.261886	1
MEGF11	-0.756402	0.182451	1
FAM198A	-0.756268	0.205364	1
RUSC1	-0.755986	0.205364	1
ENSA	-0.755833	0.182452	1
ZNF507	-0.755438	0.182452	1
COLEC11	-0.755225	0.182452	1
KNOP1	-0.754822	0.182452	1
ALB	-0.754237	0.182452	1
CUX2	-0.754018	0.231459	1
ROBO2	-0.7538	0.182452	1
DEF6	-0.75375	0.205364	1
CSRP2BP	-0.753744	0.182452	1
UCP3	-0.753708	0.182452	1
FXYD2	-0.753553	0.182452	1
RBFOX1	-0.753506	0.205364	1
MOSPD1	-0.753423	0.205364	1
KIF1A	-0.752973	0.182452	1
C9orf72	-0.752868	0.182452	1
PTTG1	-0.752744	0.205364	1
PRSS35	-0.752547	0.205364	1
KRTAP24-1	-0.752383	0.182452	1
FRG2C	-0.752349	0.182452	1
ANGPT2	-0.752339	0.182452	1
ZNF383	-0.752194	0.205364	1
VAV3	-0.751808	0.182452	1
A3GALT2	-0.751646	0.182452	1
ASNSD1	-0.751566	0.205365	1
PGPEP1	-0.751555	0.205365	1
PHGDH	-0.75126	0.205365	1
ARR3	-0.751173	0.182452	1
PPY	-0.750965	0.182452	1
CTSE	-0.750922	0.182452	1
FGF13	-0.750883	0.182452	1
MTNR1B	-0.750639	0.182452	1
DRD5	-0.750246	0.182452	1
ZSCAN23	-0.750173	0.182452	1
GPN1	-0.750105	0.231459	1
PCDHGB6	-0.749932	0.18817	1
RNASEH1	-0.749535	0.18817	1
IGF2BP2	-0.749419	0.211254	1
SLC14A2	-0.749279	0.211254	1
C1orf198	-0.748792	0.237529	1
KRTAP5-3	-0.748696	0.18817	1
AARS2	-0.748641	0.211254	1
AURKAIP1	-0.748534	0.211254	1
SERINC5	-0.748498	0.18817	1
ADCY8	-0.748476	0.211254	1
SPECC1	-0.748407	0.18817	1
PVR	-0.748332	0.18817	1
CCDC147	-0.747984	0.211254	1
C5orf60	-0.747913	0.211254	1
FGF8	-0.746979	0.18817	1
PSMA3	-0.746669	0.303621	1
LSM6	-0.746667	0.268046	1
PEX12	-0.746188	0.18817	1
FGFR1	-0.746186	0.18817	1
MSANTD1	-0.746064	0.18817	1
SPATA6	-0.745984	0.18817	1
ASF1A	-0.745976	0.211255	1
NLRP8	-0.745765	0.18817	1
NABP2	-0.745754	0.18817	1
C6orf226	-0.745692	0.18817	1
SUZ12	-0.74562	0.18817	1
CNTD1	-0.745606	0.18817	1
ITM2A	-0.745485	0.211255	1
C16orf62	-0.745424	0.18817	1
MAP6	-0.745344	0.211255	1
P2RY2	-0.745238	0.18817	1
PTER	-0.745164	0.211255	1
CH25H	-0.744911	0.18817	1
SPIN4	-0.744463	0.18817	1
COMTD1	-0.744165	0.211255	1
ATXN10	-0.744051	0.211255	1
ZNF611	-0.74378	0.18817	1
CADM4	-0.7433	0.18817	1
HSPB9	-0.743248	0.18817	1
ATP4A	-0.742798	0.18817	1
PTPRZ1	-0.742213	0.18817	1
RAI14	-0.742198	0.18817	1
MCHR2	-0.742031	0.211255	1
PTPRQ	-0.741611	0.18817	1
RINT1	-0.741598	0.237529	1
SLC12A6	-0.74119	0.18817	1
HDGFL1	-0.740637	0.18817	1
CLEC2L	-0.740201	0.18817	1
DEFB105A	-0.740009	0.18817	1
SS18	-0.739982	0.217334	1
MED16	-0.739981	0.352003	1
SRY	-0.739792	0.217334	1
TRAPPC12	-0.73979	0.194029	1
CTRB1	-0.739739	0.194029	1
METTL13	-0.739738	0.194029	1
ALG13	-0.739721	0.243755	1
WNT3	-0.739626	0.194029	1
C11orf24	-0.739616	0.194029	1
FMNL2	-0.739562	0.309923	1
ABI2	-0.739434	0.194029	1
MAFA	-0.739386	0.194029	1
ESYT1	-0.739192	0.194029	1
VSIG8	-0.739124	0.194029	1
GID4	-0.739028	0.194029	1
MYRFL	-0.738447	0.194029	1
PHOSPHO1	-0.738393	0.194029	1
CBLB	-0.738372	0.243755	1
ZAK	-0.738303	0.194029	1
TMEM41B	-0.737932	0.217334	1
SPAG6	-0.737916	0.194029	1
SULT2B1	-0.73786	0.194029	1
TRIM64	-0.737796	0.194029	1
CRYAA	-0.737674	0.194029	1
SYCE1	-0.7376	0.194029	1
PDK2	-0.737598	0.217334	1
TAS2R19	-0.73756	0.194029	1
ULBP1	-0.737452	0.194029	1
PPP2R3C	-0.737156	0.194029	1
CELF5	-0.737098	0.217334	1
AKAP9	-0.736822	0.194029	1
REG3G	-0.736718	0.194029	1
HAUS6	-0.736599	0.194029	1
ENPP4	-0.735948	0.217334	1
KIFC3	-0.735931	0.194029	1
RGPD3	-0.735744	0.194029	1
VWA7	-0.735634	0.217334	1
GDAP1L1	-0.735476	0.194029	1
GNL1	-0.735405	0.194029	1
CXCR6	-0.735134	0.194029	1
HOXA6	-0.735049	0.194029	1
PIGC	-0.734882	0.194029	1
ASB5	-0.73474	0.217334	1
MYBL1	-0.734555	0.194029	1
REV3L	-0.734539	0.217334	1
SOX10	-0.734075	0.194029	1
CACNG3	-0.733933	0.217335	1
TFPT	-0.733848	0.217335	1
PRUNE	-0.73369	0.19403	1
C7orf71	-0.733489	0.19403	1
ERMP1	-0.733446	0.217335	1
TMPRSS5	-0.733365	0.217335	1
CDK15	-0.732916	0.19403	1
DEFB105B	-0.732855	0.19403	1
CLK3	-0.732691	0.19403	1
C10orf11	-0.732498	0.19403	1
SCNN1A	-0.732291	0.217335	1
MMP17	-0.732286	0.243756	1
NAMPT	-0.732246	0.274334	1
NAP1L5	-0.732151	0.217335	1
TAF1D	-0.731985	0.217335	1
SPINT2	-0.731763	0.19403	1
PKP3	-0.731638	0.19403	1
ZSCAN16	-0.731627	0.19403	1
RNF115	-0.731368	0.19403	1
PIGS	-0.731247	0.217335	1
CAMK1G	-0.731149	0.243756	1
CNTN1	-0.730954	0.19403	1
NUTM2A	-0.730903	0.243756	1
ZNF676	-0.730841	0.19403	1
SNAP47	-0.730724	0.217335	1
CCDC77	-0.73064	0.19403	1
SLC26A4	-0.730559	0.19403	1
OR7A5	-0.730391	0.217335	1
KCNA2	-0.730319	0.19403	1
CDHR2	-0.730229	0.243756	1
TMEM252	-0.730023	0.217335	1
PUM2	-0.729809	0.200074	1
SPATC1	-0.729772	0.200074	1
TMEM183A	-0.729741	0.200074	1
DCTN5	-0.729712	0.250105	1
ZNF638	-0.729581	0.223557	1
SLC25A23	-0.729448	0.200074	1
C10orf76	-0.729412	0.200074	1
MOSPD2	-0.729358	0.223557	1
A1CF	-0.729248	0.250105	1
MED9	-0.729248	0.200074	1
OSBPL11	-0.729223	0.200074	1
IL1F10	-0.729162	0.200074	1
OTOF	-0.729131	0.223557	1
KRTAP4-2	-0.729091	0.223557	1
DNAJB4	-0.729054	0.223557	1
FAM166B	-0.728987	0.200074	1
KRTAP4-5	-0.728891	0.280798	1
MVP	-0.728873	0.200074	1
SEPP1	-0.728849	0.200074	1
SNORD95	-0.72875	0.250105	1
SLC25A20	-0.728489	0.200074	1
SNX8	-0.728231	0.200074	1
AK3	-0.72823	0.223557	1
VWA5B2	-0.728205	0.200074	1
TBL1XR1	-0.72816	0.200074	1
VPS53	-0.727614	0.316411	1
OR8A1	-0.727609	0.250106	1
FBXO16	-0.727605	0.200074	1
ZNF692	-0.727349	0.200074	1
SCFD1	-0.727266	0.250106	1
ALX4	-0.726978	0.200074	1
FAM127B	-0.726878	0.200074	1
GRID2IP	-0.726822	0.250106	1
SYNPO2	-0.726256	0.200074	1
SAMHD1	-0.726128	0.200074	1
BEST1	-0.726057	0.200074	1
CRLF3	-0.725941	0.200074	1
UBE2G1	-0.725931	0.200074	1
TMEM256	-0.725893	0.200074	1
THAP10	-0.725622	0.200074	1
PLA2G2F	-0.72555	0.200074	1
HCFC1R1	-0.725396	0.250106	1
RRH	-0.725317	0.223557	1
BOLA3	-0.725149	0.200074	1
KBTBD7	-0.724977	0.200074	1
CCDC51	-0.724747	0.200074	1
CNTNAP2	-0.724694	0.223557	1
SP6	-0.724581	0.200074	1
ARHGAP27	-0.72449	0.223557	1
ANKHD1	-0.724304	0.200074	1
C4BPB	-0.724229	0.200074	1
OVOL3	-0.724004	0.200074	1
TCEAL4	-0.723931	0.280799	1
[truncated: 17,085 more rows]
